# Supplementary material for: Hepatitis C Virus Infection Associated with Oral Potentially Malignant Disorder, Oral Cancer, and Liver Diseases: A Community-Based Cross-Sectional Study
Source: Cancers (Basel). 2025 Nov 18;17(22):3695. doi: 10.3390/cancers17223695 (PMC12650934; doi:10.3390/cancers17223695)
Supplement: Supplementary file 1 [file cancers-17-03695-s001.zip]

Archive with 1 entries (1 files):
- cancers-3962225-supplementary.pdf
